# Supplementary material for: Evaluation of an Intravitreal Rho-Associated Kinase Inhibitor Depot Formulation in a Rat Model of Diabetic Retinopathy
Source: Pharmaceutics. 2021 Jul 21;13(8):1105. doi: 10.3390/pharmaceutics13081105 (PMC8401380; doi:10.3390/pharmaceutics13081105)
Supplement: Supplementary file 1 [file pharmaceutics-13-01105-s001.zip]

Archive with 1 entries (1 files):
- pharmaceutics-1263533-supplementary.pdf
